# Supplementary material for: Host Richness Increases Tuberculosis Disease Risk in Game-Managed Areas
Source: Microorganisms. 2019 Jun 24;7(6):182. doi: 10.3390/microorganisms7060182 (PMC6617309; doi:10.3390/microorganisms7060182)
Supplement: Supplementary file 1 [file microorganisms-07-00182-s001.zip]

Archive with 1 entries (1 files):
- microorganisms-506877-SI.xlsx
