# Supplementary material for: Host Richness Increases Tuberculosis Disease Risk in Game-Managed Areas
Source: Microorganisms. 2019 Jun 24;7(6):182. doi: 10.3390/microorganisms7060182 (PMC6617309; doi:10.3390/microorganisms7060182)
Supplement: Supplementary file 1 [file microorganisms-07-00182-s001.zip › microorganisms-506877-SI.xlsx]

## Sheet: Hoja1
Site	Prevalence (%) MTC lung lesions (n)								Total nº (nº: number)	Relative abundance				nº species	MTC Competence
	Wild boar	n	Red deer	n	Fallow deer	n	Cattle	n		Wild boar	Red deer	Fallow deer	Cattle		Wild boar	Red deer	Fallow deer	Cattle	Community
1	100	15	19	36	0	7	1	150	687	0.2	0.5	0.1	0.2	4	20	9.5	0	0.2	29.7
2	18	33	8	61	22	40	1	460	1352	0.2	0.3	0.2	0.3	4	3.6	2.4	4.4	0.3	10.7
3	20	69	14	22	11	9	1	120	467	0.3	0.1	0.3	0.3	4	6	1.4	3.3	0.3	11
4	33	15	22	9	25	8	11	130	711	0.4	0.1	0.3	0.2	4	13.2	2.2	7.5	2.2	25.1
5	23	53	3	30	0	20	5	194	998	0.4	0.1	0.3	0.2	4	9.2	0.3	0	1	10.5
6	47	27	6	152	0	2			750	0.1	0.8	0.1	0	3	4.7	4.8	0		9.5
7	17	12	10	20	2	48			534	0.3	0.6	0.1	0	3	5.1	6	0.2		11.3
8	88	33	14	189	50	2			3190	0.2	0.7	0.1	0	3	17.6	9.8	5		32.4
9	52	83	11	9	0	2			970	0.6	0.4	0	0	3	31.2	4.4	0		35.6
10	81	160	5	398	3	36			2650	0.2	0.8	0	0	3	16.2	4	0		20.2
11	71	38	3	89	0	2			1298	0.1	0.8	0.1	0	3	7.1	2.4	0		9.5
12	56	9	20	51	29	48			3009	0	0.8	0.2	0	3	0	16	5.8		21.8
13	56	9	17	36	29	48			2004	0.2	0.8	0.1	0	3	11.2	13.6	2.9		27.7
14	29	41	19	68	23	55			507	0.2	0.5	0.3	0	3	5.8	9.5	6.9		22.2
15	55	20	0	33			2	50	180	0.3	0.4	0	0.3	3	16.5	0		0.6	17.1
16	93	29	13	53			7	90	189	0.2	0.3	0	0.5	3	18.6	3.9		3.5	26
17	13	15	0	11			1	115	151	0.1	0.1	0	0.8	3	1.3	0		0.8	2.1
18	58	19	0	98					470	0.2	0.8	0	0	2	11.6	0			11.6
19	75	8	0	25					223	0.1	0.9	0	0	2	7.5	0			7.5
20	52	155	5	130					300	0.3	0.7	0	0	2	15.6	3.5			19.1
21	20	5	18	11					1006	0.5	0.5	0	0	2	10	9			19
22	68	22	3	57					572	0.1	0.9	0	0	2	6.8	2.7			9.5
23	56	16	15	34					318	0.2	0.8	0	0	2	11.2	12			23.2
24	8	92	4	161					674	0.5	0.5	0	0	2	4	2			6
25	86	29	6	67					445	0.2	0.8	0	0	2	17.2	4.8			22
26	29	14	5	38					1509	0.4	0.6	0	0	2	11.6	3			14.6
27	54	26	0	30					266	0.3	0.7	0	0	2	16.2	0			16.2
28	10	30	10	20					1500	0.4	0.6	0	0	2	4	6			10
29	31	13	0	22					248	0.2	0.8	0	0	2	6.2	0			6.2
30	72	29	0	184					1037	0.1	0.9	0	0	2	7.2	0			7.2
31	32	76	2	128					600	0.3	0.7	0	0	2	9.6	1.4			11
32	37	80	2	151					280	0.3	0.7	0	0	2	11.1	1.4			12.5
33	31	16	5	22					524	0.4	0.6	0	0	2	12.4	3			15.4
34	50	18	7	18					568	0.3	0.7	0	0	2	15	4.9			19.9
35	87	15	0	22					312	0.3	0.7	0	0	2	26.1	0			26.1
36	42	50	5	37					1764	0.2	0.8	0	0	2	8.4	4			12.4
37	40	10	9	33					1699	0.1	0.9	0	0	2	4	8.1			12.1
38	39	49	3	280					680	0.3	0.7	0	0	2	11.7	2.1			13.8
39	10	104							388	1	0	0	0	1	10				10
40	13	21							300	1	0	0	0	1	13				13
41	8	16							40	1	0	0	0	1	8				8
42	6	100							100	1	0	0	0	1	6				6
43	14	17							100	1	0	0	0	1	14				14
44	12	60							4000	1	0	0	0	1	12				12
45	9	11							45	1	0	0	0	1	9				9
